# Supplementary material for: Structural Phylogenetic Signal Fails at Deep Time: A Bayesian Treebank Analysis of the Transeurasian Languages
Source: Entropy (Basel). 2026 Jul 17;28(7):816. doi: 10.3390/e28070816 (PMC13407428; doi:10.3390/e28070816)
Supplement: Supplementary file 1 [file entropy-28-00816-s001.zip]

Archive with 20 entries (17 files):
- trees/
- trees/.DS_Store
- trees/mb_relaxed_B4.nex
- trees/mb_relaxed_B4.nex.con.tre
- trees/mb_strict_B4.nex
- trees/mb_strict_B4.nex.con.tre
- trees/tree_relaxed.nwk
- trees/tree_strict.nwk
- .DS_Store
- ~$ee_strict.nwk.docx
- data/
- data/features_final_29.csv
- data/signal_H1.csv
- data/signal_H2.csv
- data/signal_H3.csv
- data/signal_H4.csv
- scripts/
- scripts/extract_features.py
- scripts/NEXUS_script
- scripts/signal_and_trees.R
