# Supplementary material for: Structural Phylogenetic Signal Fails at Deep Time: A Bayesian Treebank Analysis of the Transeurasian Languages
Source: Entropy (Basel). 2026 Jul 17;28(7):816. doi: 10.3390/e28070816 (PMC13407428; doi:10.3390/e28070816)
Supplement: Supplementary file 1 [file entropy-28-00816-s001.zip › trees/mb_relaxed_B4.nex]

#NEXUS

begin data;
  dimensions ntax=28 nchar=20;
  format datatype=standard symbols="0123" missing=? gap=-;
  matrix
  Azerbaijani  12130201121131211222
  Kazakh       10233021301113333202
  Kyrgyz       11112013001120012101
  Tatar        11131011101211233122
  Turkish      12221131212212322123
  Uyghur       11110102111111322212
  Uzbek        12111032111111322012
  Yakut        22331332122111100030
  Buriat       23213113211332222011
  Daur         32133313121221211000
  Kalmyk       30310122031230100302
  Khalkha      21133103031110011331
  Monguor      13213211232122211100
  Ordos        10103201002110100001
  Even         33303203203312022321
  Evenki       10113221003320021300
  Manchu       12133311222212200213
  Nanai        33333323323333211220
  Negidal      33100021122331100331
  Oroch        20313222032110000010
  Udihe        13330231233322011321
  Ulch         10113021031110000210
  Xibe         20131132211122333333
  Japanese     11220001301123133113
  Korean       21223132321213133222
  Mandarin     21101301313233333133
  Vietnamese   33301333333333322133
  Hindi        32220311313113133033
  ;
end;

begin mrbayes;
  outgroup Mandarin;
  lset coding=variable rates=gamma;
  mcmc ngen=2000000 nruns=4 nchains=4 samplefreq=500 printfreq=10000 diagnfreq=10000 burninfrac=0.25;
  sump; sumt;
end;
