# Supplementary material for: Structural Phylogenetic Signal Fails at Deep Time: A Bayesian Treebank Analysis of the Transeurasian Languages
Source: Entropy (Basel). 2026 Jul 17;28(7):816. doi: 10.3390/e28070816 (PMC13407428; doi:10.3390/e28070816)
Supplement: Supplementary file 1 [file entropy-28-00816-s001.zip › trees/mb_relaxed_B4.nex.con.tre]

#NEXUS
[ID: 9848963081]
begin taxa;
	dimensions ntax=28;
	taxlabels
		Azerbaijani
		Kazakh
		Kyrgyz
		Tatar
		Turkish
		Uyghur
		Uzbek
		Yakut
		Buriat
		Daur
		Kalmyk
		Khalkha
		Monguor
		Ordos
		Even
		Evenki
		Manchu
		Nanai
		Negidal
		Oroch
		Udihe
		Ulch
		Xibe
		Japanese
		Korean
		Mandarin
		Vietnamese
		Hindi
		;
end;
begin trees;
	translate
		1	Azerbaijani,
		2	Kazakh,
		3	Kyrgyz,
		4	Tatar,
		5	Turkish,
		6	Uyghur,
		7	Uzbek,
		8	Yakut,
		9	Buriat,
		10	Daur,
		11	Kalmyk,
		12	Khalkha,
		13	Monguor,
		14	Ordos,
		15	Even,
		16	Evenki,
		17	Manchu,
		18	Nanai,
		19	Negidal,
		20	Oroch,
		21	Udihe,
		22	Ulch,
		23	Xibe,
		24	Japanese,
		25	Korean,
		26	Mandarin,
		27	Vietnamese,
		28	Hindi
		;
   tree con_50_majrule = [&U] (26[&prob=1.00000000e+00,prob_stddev=0.00000000e+00,prob_range={1.00000000e+00,1.00000000e+00},prob(percent)="100",prob+-sd="100+-0"]:6.670194e-01[&length_mean=8.60621383e-01,length_median=6.67019400e-01,length_95%HPD={2.44705700e-04,2.32629300e+00}],1[&prob=1.00000000e+00,prob_stddev=0.00000000e+00,prob_range={1.00000000e+00,1.00000000e+00},prob(percent)="100",prob+-sd="100+-0"]:3.116013e-01[&length_mean=4.52389153e-01,length_median=3.11601300e-01,length_95%HPD={3.90556500e-05,1.31847400e+00}],2[&prob=1.00000000e+00,prob_stddev=0.00000000e+00,prob_range={1.00000000e+00,1.00000000e+00},prob(percent)="100",prob+-sd="100+-0"]:4.126268e-01[&length_mean=5.38159477e-01,length_median=4.12626800e-01,length_95%HPD={1.21768900e-04,1.46224100e+00}],4[&prob=1.00000000e+00,prob_stddev=0.00000000e+00,prob_range={1.00000000e+00,1.00000000e+00},prob(percent)="100",prob+-sd="100+-0"]:5.109131e-01[&length_mean=6.76501133e-01,length_median=5.10913100e-01,length_95%HPD={3.46579400e-05,1.84987300e+00}],5[&prob=1.00000000e+00,prob_stddev=0.00000000e+00,prob_range={1.00000000e+00,1.00000000e+00},prob(percent)="100",prob+-sd="100+-0"]:6.494770e-01[&length_mean=8.34381620e-01,length_median=6.49477000e-01,length_95%HPD={8.36458900e-05,2.25684900e+00}],8[&prob=1.00000000e+00,prob_stddev=0.00000000e+00,prob_range={1.00000000e+00,1.00000000e+00},prob(percent)="100",prob+-sd="100+-0"]:8.919835e-01[&length_mean=1.09685545e+00,length_median=8.91983500e-01,length_95%HPD={1.70258000e-04,2.77785400e+00}],9[&prob=1.00000000e+00,prob_stddev=0.00000000e+00,prob_range={1.00000000e+00,1.00000000e+00},prob(percent)="100",prob+-sd="100+-0"]:7.208430e-01[&length_mean=9.11840503e-01,length_median=7.20843000e-01,length_95%HPD={5.90683500e-04,2.45148300e+00}],10[&prob=1.00000000e+00,prob_stddev=0.00000000e+00,prob_range={1.00000000e+00,1.00000000e+00},prob(percent)="100",prob+-sd="100+-0"]:6.671176e-01[&length_mean=8.35189962e-01,length_median=6.67117600e-01,length_95%HPD={6.24524100e-05,2.19332000e+00}],11[&prob=1.00000000e+00,prob_stddev=0.00000000e+00,prob_range={1.00000000e+00,1.00000000e+00},prob(percent)="100",prob+-sd="100+-0"]:9.143073e-01[&length_mean=1.11541031e+00,length_median=9.14307300e-01,length_95%HPD={1.44180900e-04,2.71623400e+00}],13[&prob=1.00000000e+00,prob_stddev=0.00000000e+00,prob_range={1.00000000e+00,1.00000000e+00},prob(percent)="100",prob+-sd="100+-0"]:6.290693e-01[&length_mean=8.22735721e-01,length_median=6.29069300e-01,length_95%HPD={3.95047300e-06,2.28423800e+00}],14[&prob=1.00000000e+00,prob_stddev=0.00000000e+00,prob_range={1.00000000e+00,1.00000000e+00},prob(percent)="100",prob+-sd="100+-0"]:3.944975e-01[&length_mean=5.04664093e-01,length_median=3.94497500e-01,length_95%HPD={1.33599600e-04,1.32367600e+00}],15[&prob=1.00000000e+00,prob_stddev=0.00000000e+00,prob_range={1.00000000e+00,1.00000000e+00},prob(percent)="100",prob+-sd="100+-0"]:3.905980e-01[&length_mean=5.68866268e-01,length_median=3.90598000e-01,length_95%HPD={1.11696900e-04,1.67530800e+00}],16[&prob=1.00000000e+00,prob_stddev=0.00000000e+00,prob_range={1.00000000e+00,1.00000000e+00},prob(percent)="100",prob+-sd="100+-0"]:6.414750e-01[&length_mean=8.19355869e-01,length_median=6.41475000e-01,length_95%HPD={5.17908800e-04,2.11989800e+00}],17[&prob=1.00000000e+00,prob_stddev=0.00000000e+00,prob_range={1.00000000e+00,1.00000000e+00},prob(percent)="100",prob+-sd="100+-0"]:5.740372e-01[&length_mean=7.64296030e-01,length_median=5.74037200e-01,length_95%HPD={2.88448100e-04,2.13529000e+00}],19[&prob=1.00000000e+00,prob_stddev=0.00000000e+00,prob_range={1.00000000e+00,1.00000000e+00},prob(percent)="100",prob+-sd="100+-0"]:9.970130e-01[&length_mean=1.21598086e+00,length_median=9.97013000e-01,length_95%HPD={2.14604500e-05,2.99477600e+00}],20[&prob=1.00000000e+00,prob_stddev=0.00000000e+00,prob_range={1.00000000e+00,1.00000000e+00},prob(percent)="100",prob+-sd="100+-0"]:2.409360e-01[&length_mean=3.49967823e-01,length_median=2.40936000e-01,length_95%HPD={1.17398400e-04,1.03202400e+00}],21[&prob=1.00000000e+00,prob_stddev=0.00000000e+00,prob_range={1.00000000e+00,1.00000000e+00},prob(percent)="100",prob+-sd="100+-0"]:4.784538e-01[&length_mean=6.52985725e-01,length_median=4.78453800e-01,length_95%HPD={1.59742700e-07,1.89853700e+00}],22[&prob=1.00000000e+00,prob_stddev=0.00000000e+00,prob_range={1.00000000e+00,1.00000000e+00},prob(percent)="100",prob+-sd="100+-0"]:1.327019e-01[&length_mean=2.10101309e-01,length_median=1.32701900e-01,length_95%HPD={5.30948500e-05,6.65363400e-01}],23[&prob=1.00000000e+00,prob_stddev=0.00000000e+00,prob_range={1.00000000e+00,1.00000000e+00},prob(percent)="100",prob+-sd="100+-0"]:1.087334e+00[&length_mean=1.30487553e+00,length_median=1.08733400e+00,length_95%HPD={2.35066400e-03,3.19066000e+00}],24[&prob=1.00000000e+00,prob_stddev=0.00000000e+00,prob_range={1.00000000e+00,1.00000000e+00},prob(percent)="100",prob+-sd="100+-0"]:2.747224e-01[&length_mean=3.73549462e-01,length_median=2.74722400e-01,length_95%HPD={3.92150700e-05,1.04416700e+00}],25[&prob=1.00000000e+00,prob_stddev=0.00000000e+00,prob_range={1.00000000e+00,1.00000000e+00},prob(percent)="100",prob+-sd="100+-0"]:6.268927e-01[&length_mean=7.68271509e-01,length_median=6.26892700e-01,length_95%HPD={7.68589000e-05,1.91393100e+00}],28[&prob=1.00000000e+00,prob_stddev=0.00000000e+00,prob_range={1.00000000e+00,1.00000000e+00},prob(percent)="100",prob+-sd="100+-0"]:4.443190e-01[&length_mean=5.72228606e-01,length_median=4.44319000e-01,length_95%HPD={1.60684100e-05,1.52744700e+00}],(6[&prob=1.00000000e+00,prob_stddev=0.00000000e+00,prob_range={1.00000000e+00,1.00000000e+00},prob(percent)="100",prob+-sd="100+-0"]:1.995554e-01[&length_mean=2.50540755e-01,length_median=1.99555400e-01,length_95%HPD={5.65121300e-05,6.50305900e-01}],7[&prob=1.00000000e+00,prob_stddev=0.00000000e+00,prob_range={1.00000000e+00,1.00000000e+00},prob(percent)="100",prob+-sd="100+-0"]:1.632066e-01[&length_mean=2.19257308e-01,length_median=1.63206600e-01,length_95%HPD={1.53276300e-05,5.97342900e-01}])[&prob=7.44751749e-01,prob_stddev=3.34331155e-03,prob_range={7.42752416e-01,7.49750083e-01},prob(percent)="74",prob+-sd="74+-0"]:7.045790e-01[&length_mean=8.87766339e-01,length_median=7.04579000e-01,length_95%HPD={1.17260700e-04,2.30385200e+00}],(18[&prob=1.00000000e+00,prob_stddev=0.00000000e+00,prob_range={1.00000000e+00,1.00000000e+00},prob(percent)="100",prob+-sd="100+-0"]:6.074358e-01[&length_mean=7.72111214e-01,length_median=6.07435800e-01,length_95%HPD={2.28186000e-05,2.04803700e+00}],27[&prob=1.00000000e+00,prob_stddev=0.00000000e+00,prob_range={1.00000000e+00,1.00000000e+00},prob(percent)="100",prob+-sd="100+-0"]:4.249694e-01[&length_mean=5.83301105e-01,length_median=4.24969400e-01,length_95%HPD={7.00812400e-05,1.65169200e+00}])[&prob=5.64478507e-01,prob_stddev=1.81761467e-02,prob_range={5.40819727e-01,5.85138287e-01},prob(percent)="56",prob+-sd="56+-2"]:9.609619e-01[&length_mean=1.21480515e+00,length_median=9.60961900e-01,length_95%HPD={2.61577900e-04,3.15728700e+00}],(3[&prob=1.00000000e+00,prob_stddev=0.00000000e+00,prob_range={1.00000000e+00,1.00000000e+00},prob(percent)="100",prob+-sd="100+-0"]:4.750714e-01[&length_mean=6.06886019e-01,length_median=4.75071400e-01,length_95%HPD={1.16615400e-04,1.61060400e+00}],12[&prob=1.00000000e+00,prob_stddev=0.00000000e+00,prob_range={1.00000000e+00,1.00000000e+00},prob(percent)="100",prob+-sd="100+-0"]:5.046889e-01[&length_mean=6.35397011e-01,length_median=5.04688900e-01,length_95%HPD={2.53980200e-04,1.63260800e+00}])[&prob=5.19660113e-01,prob_stddev=5.90157851e-03,prob_range={5.12162612e-01,5.26157947e-01},prob(percent)="52",prob+-sd="52+-1"]:7.530380e-01[&length_mean=9.38134059e-01,length_median=7.53038000e-01,length_95%HPD={4.32314100e-04,2.37980600e+00}]);
end;
