# Supplementary material for: Structural Phylogenetic Signal Fails at Deep Time: A Bayesian Treebank Analysis of the Transeurasian Languages
Source: Entropy (Basel). 2026 Jul 17;28(7):816. doi: 10.3390/e28070816 (PMC13407428; doi:10.3390/e28070816)
Supplement: Supplementary file 1 [file entropy-28-00816-s001.zip › trees/mb_strict_B4.nex]

#NEXUS

begin data;
  dimensions ntax=28 nchar=7;
  format datatype=standard symbols="0123" missing=? gap=-;
  matrix
  Azerbaijani  1321113
  Kazakh       1303111
  Kyrgyz       1100112
  Tatar        1301121
  Turkish      1212221
  Uyghur       1111111
  Uzbek        1101111
  Yakut        2331211
  Buriat       2112133
  Daur         3331122
  Kalmyk       3110123
  Khalkha      2310111
  Monguor      1122212
  Ordos        1020211
  Even         3022331
  Evenki       1120332
  Manchu       1332221
  Nanai        3333333
  Negidal      3001233
  Oroch        2120211
  Udihe        1322332
  Ulch         1100111
  Xibe         2312112
  Japanese     1203112
  Korean       2213121
  Mandarin     2033323
  Vietnamese   3033333
  Hindi        3233311
  ;
end;

begin mrbayes;
  outgroup Mandarin;
  lset coding=variable rates=gamma;
  mcmc ngen=2000000 nruns=4 nchains=4 samplefreq=500 printfreq=10000 diagnfreq=10000 burninfrac=0.25;
  sump; sumt;
end;
