# Supplementary material for: Structural Phylogenetic Signal Fails at Deep Time: A Bayesian Treebank Analysis of the Transeurasian Languages
Source: Entropy (Basel). 2026 Jul 17;28(7):816. doi: 10.3390/e28070816 (PMC13407428; doi:10.3390/e28070816)
Supplement: Supplementary file 1 [file entropy-28-00816-s001.zip › trees/mb_strict_B4.nex.con.tre]

#NEXUS
[ID: 9773652762]
begin taxa;
	dimensions ntax=28;
	taxlabels
		Azerbaijani
		Kazakh
		Kyrgyz
		Tatar
		Turkish
		Uyghur
		Uzbek
		Yakut
		Buriat
		Daur
		Kalmyk
		Khalkha
		Monguor
		Ordos
		Even
		Evenki
		Manchu
		Nanai
		Negidal
		Oroch
		Udihe
		Ulch
		Xibe
		Japanese
		Korean
		Mandarin
		Vietnamese
		Hindi
		;
end;
begin trees;
	translate
		1	Azerbaijani,
		2	Kazakh,
		3	Kyrgyz,
		4	Tatar,
		5	Turkish,
		6	Uyghur,
		7	Uzbek,
		8	Yakut,
		9	Buriat,
		10	Daur,
		11	Kalmyk,
		12	Khalkha,
		13	Monguor,
		14	Ordos,
		15	Even,
		16	Evenki,
		17	Manchu,
		18	Nanai,
		19	Negidal,
		20	Oroch,
		21	Udihe,
		22	Ulch,
		23	Xibe,
		24	Japanese,
		25	Korean,
		26	Mandarin,
		27	Vietnamese,
		28	Hindi
		;
   tree con_50_majrule = [&U] (26[&prob=1.00000000e+00,prob_stddev=0.00000000e+00,prob_range={1.00000000e+00,1.00000000e+00},prob(percent)="100",prob+-sd="100+-0"]:5.261680e-01[&length_mean=7.43855685e-01,length_median=5.26168000e-01,length_95%HPD={5.48319600e-05,2.17935000e+00}],1[&prob=1.00000000e+00,prob_stddev=0.00000000e+00,prob_range={1.00000000e+00,1.00000000e+00},prob(percent)="100",prob+-sd="100+-0"]:4.229720e-01[&length_mean=5.83013737e-01,length_median=4.22972000e-01,length_95%HPD={5.15718600e-05,1.67831700e+00}],2[&prob=1.00000000e+00,prob_stddev=0.00000000e+00,prob_range={1.00000000e+00,1.00000000e+00},prob(percent)="100",prob+-sd="100+-0"]:2.094553e-01[&length_mean=3.21962265e-01,length_median=2.09455300e-01,length_95%HPD={7.32861100e-06,9.96777300e-01}],3[&prob=1.00000000e+00,prob_stddev=0.00000000e+00,prob_range={1.00000000e+00,1.00000000e+00},prob(percent)="100",prob+-sd="100+-0"]:2.215400e-01[&length_mean=3.44877611e-01,length_median=2.21540000e-01,length_95%HPD={2.37268200e-06,1.10127900e+00}],4[&prob=1.00000000e+00,prob_stddev=0.00000000e+00,prob_range={1.00000000e+00,1.00000000e+00},prob(percent)="100",prob+-sd="100+-0"]:3.014324e-01[&length_mean=4.58135375e-01,length_median=3.01432400e-01,length_95%HPD={1.60173200e-05,1.40961400e+00}],5[&prob=1.00000000e+00,prob_stddev=0.00000000e+00,prob_range={1.00000000e+00,1.00000000e+00},prob(percent)="100",prob+-sd="100+-0"]:3.126803e-01[&length_mean=4.80632020e-01,length_median=3.12680300e-01,length_95%HPD={6.29014400e-05,1.51829000e+00}],6[&prob=1.00000000e+00,prob_stddev=0.00000000e+00,prob_range={1.00000000e+00,1.00000000e+00},prob(percent)="100",prob+-sd="100+-0"]:2.123317e-01[&length_mean=3.36897545e-01,length_median=2.12331700e-01,length_95%HPD={2.52397800e-05,1.08548800e+00}],7[&prob=1.00000000e+00,prob_stddev=0.00000000e+00,prob_range={1.00000000e+00,1.00000000e+00},prob(percent)="100",prob+-sd="100+-0"]:1.380512e-01[&length_mean=2.35594665e-01,length_median=1.38051200e-01,length_95%HPD={2.19086200e-05,7.81986200e-01}],8[&prob=1.00000000e+00,prob_stddev=0.00000000e+00,prob_range={1.00000000e+00,1.00000000e+00},prob(percent)="100",prob+-sd="100+-0"]:4.034688e-01[&length_mean=5.62113752e-01,length_median=4.03468800e-01,length_95%HPD={2.25542800e-05,1.63529400e+00}],9[&prob=1.00000000e+00,prob_stddev=0.00000000e+00,prob_range={1.00000000e+00,1.00000000e+00},prob(percent)="100",prob+-sd="100+-0"]:5.193888e-01[&length_mean=7.16149618e-01,length_median=5.19388800e-01,length_95%HPD={2.99479100e-05,2.02582200e+00}],10[&prob=1.00000000e+00,prob_stddev=0.00000000e+00,prob_range={1.00000000e+00,1.00000000e+00},prob(percent)="100",prob+-sd="100+-0"]:5.581146e-01[&length_mean=7.45088712e-01,length_median=5.58114600e-01,length_95%HPD={4.29259600e-05,2.08256700e+00}],11[&prob=1.00000000e+00,prob_stddev=0.00000000e+00,prob_range={1.00000000e+00,1.00000000e+00},prob(percent)="100",prob+-sd="100+-0"]:4.676003e-01[&length_mean=6.48461407e-01,length_median=4.67600300e-01,length_95%HPD={2.31089200e-04,1.86479500e+00}],12[&prob=1.00000000e+00,prob_stddev=0.00000000e+00,prob_range={1.00000000e+00,1.00000000e+00},prob(percent)="100",prob+-sd="100+-0"]:2.533855e-01[&length_mean=3.95775088e-01,length_median=2.53385500e-01,length_95%HPD={9.54399300e-05,1.27168500e+00}],13[&prob=1.00000000e+00,prob_stddev=0.00000000e+00,prob_range={1.00000000e+00,1.00000000e+00},prob(percent)="100",prob+-sd="100+-0"]:3.829327e-01[&length_mean=5.50952492e-01,length_median=3.82932700e-01,length_95%HPD={4.83850900e-05,1.61889800e+00}],14[&prob=1.00000000e+00,prob_stddev=0.00000000e+00,prob_range={1.00000000e+00,1.00000000e+00},prob(percent)="100",prob+-sd="100+-0"]:2.791312e-01[&length_mean=4.36355310e-01,length_median=2.79131200e-01,length_95%HPD={6.06615300e-06,1.38771200e+00}],15[&prob=1.00000000e+00,prob_stddev=0.00000000e+00,prob_range={1.00000000e+00,1.00000000e+00},prob(percent)="100",prob+-sd="100+-0"]:4.014137e-01[&length_mean=5.75983088e-01,length_median=4.01413700e-01,length_95%HPD={4.37964200e-05,1.71309000e+00}],17[&prob=1.00000000e+00,prob_stddev=0.00000000e+00,prob_range={1.00000000e+00,1.00000000e+00},prob(percent)="100",prob+-sd="100+-0"]:2.929295e-01[&length_mean=4.52149491e-01,length_median=2.92929500e-01,length_95%HPD={1.53132000e-04,1.42857300e+00}],18[&prob=1.00000000e+00,prob_stddev=0.00000000e+00,prob_range={1.00000000e+00,1.00000000e+00},prob(percent)="100",prob+-sd="100+-0"]:1.788202e-01[&length_mean=2.82933045e-01,length_median=1.78820200e-01,length_95%HPD={9.63606300e-05,9.13579600e-01}],19[&prob=1.00000000e+00,prob_stddev=0.00000000e+00,prob_range={1.00000000e+00,1.00000000e+00},prob(percent)="100",prob+-sd="100+-0"]:5.709299e-01[&length_mean=7.65241241e-01,length_median=5.70929900e-01,length_95%HPD={2.62999500e-04,2.12328600e+00}],20[&prob=1.00000000e+00,prob_stddev=0.00000000e+00,prob_range={1.00000000e+00,1.00000000e+00},prob(percent)="100",prob+-sd="100+-0"]:3.079770e-01[&length_mean=4.64085502e-01,length_median=3.07977000e-01,length_95%HPD={2.04314700e-05,1.45451500e+00}],22[&prob=1.00000000e+00,prob_stddev=0.00000000e+00,prob_range={1.00000000e+00,1.00000000e+00},prob(percent)="100",prob+-sd="100+-0"]:1.548291e-01[&length_mean=2.55403250e-01,length_median=1.54829100e-01,length_95%HPD={1.72150700e-05,8.36802300e-01}],23[&prob=1.00000000e+00,prob_stddev=0.00000000e+00,prob_range={1.00000000e+00,1.00000000e+00},prob(percent)="100",prob+-sd="100+-0"]:3.635928e-01[&length_mean=5.32534252e-01,length_median=3.63592800e-01,length_95%HPD={7.48722900e-06,1.60586800e+00}],24[&prob=1.00000000e+00,prob_stddev=0.00000000e+00,prob_range={1.00000000e+00,1.00000000e+00},prob(percent)="100",prob+-sd="100+-0"]:2.950628e-01[&length_mean=4.28313369e-01,length_median=2.95062800e-01,length_95%HPD={3.40178200e-05,1.24482300e+00}],25[&prob=1.00000000e+00,prob_stddev=0.00000000e+00,prob_range={1.00000000e+00,1.00000000e+00},prob(percent)="100",prob+-sd="100+-0"]:4.249037e-01[&length_mean=5.92503350e-01,length_median=4.24903700e-01,length_95%HPD={3.32792600e-05,1.70785200e+00}],27[&prob=1.00000000e+00,prob_stddev=0.00000000e+00,prob_range={1.00000000e+00,1.00000000e+00},prob(percent)="100",prob+-sd="100+-0"]:1.312761e-01[&length_mean=2.32343103e-01,length_median=1.31276100e-01,length_95%HPD={7.81068600e-05,7.97784300e-01}],28[&prob=1.00000000e+00,prob_stddev=0.00000000e+00,prob_range={1.00000000e+00,1.00000000e+00},prob(percent)="100",prob+-sd="100+-0"]:5.047334e-01[&length_mean=6.90965336e-01,length_median=5.04733400e-01,length_95%HPD={2.64567900e-05,1.96132500e+00}],(16[&prob=1.00000000e+00,prob_stddev=0.00000000e+00,prob_range={1.00000000e+00,1.00000000e+00},prob(percent)="100",prob+-sd="100+-0"]:2.619919e-01[&length_mean=4.02751848e-01,length_median=2.61991900e-01,length_95%HPD={5.54765300e-06,1.26521000e+00}],21[&prob=1.00000000e+00,prob_stddev=0.00000000e+00,prob_range={1.00000000e+00,1.00000000e+00},prob(percent)="100",prob+-sd="100+-0"]:2.514228e-01[&length_mean=3.96626649e-01,length_median=2.51422800e-01,length_95%HPD={6.56758300e-05,1.27009800e+00}])[&prob=5.65894702e-01,prob_stddev=1.19662676e-02,prob_range={5.54481839e-01,5.79806731e-01},prob(percent)="57",prob+-sd="57+-1"]:5.899143e-01[&length_mean=7.89055124e-01,length_median=5.89914300e-01,length_95%HPD={6.01626000e-05,2.19196600e+00}]);
end;
