# Supplementary material for: Structural Phylogenetic Signal Fails at Deep Time: A Bayesian Treebank Analysis of the Transeurasian Languages
Source: Entropy (Basel). 2026 Jul 17;28(7):816. doi: 10.3390/e28070816 (PMC13407428; doi:10.3390/e28070816)
Supplement: Supplementary file 1 [file entropy-28-00816-s001.zip › trees/tree_relaxed.nwk]

(Kazakh:1.234300678,((Turkish:1.115809479,Korean:1.114486824)485:0.3635059603,Uzbek:0.9131021677)230:0.2839712363,((((((((Kalmyk:1.235333021,Evenki:1.818408406)194:0.1114757206,(((Oroch:1.625577211,Ulch:1.411842991)486:0.224646548,Ordos:1.649707165)292:0.2200324105,Kyrgyz:2.57199959)279:0.3176462661)239:0.1562471436,Khalkha:1.986085602)406:0.4326055136,Azerbaijani:1.166871224)48:0.1227422071,((Yakut:2.455588639,Manchu:1.754598929)150:0.08468235429,(((((Mandarin:2.923842737,Vietnamese:8.274446456)457:0.92526208,Negidal:2.595763604)274:0.2452908477,Nanai:2.009554384)160:0.2505116804,(Even:2.016203384,Udihe:1.822755599)301:0.2825497473)90:0.3807544641,((Daur:1.531820066,Monguor:1.113746155)401:0.09455672112,Buriat:2.06460628)476:0.7424718731)153:0.3407922562)23:0.1905801391)142:0.4925532831,Uyghur:1.30511772)119:0.3017096509,Tatar:0.9355976505)15:0.1798019456,((Japanese:1.973275808,Hindi:2.134987911)510:0.2922337155,Xibe:2.32105443)371:0.759533383)77:0.1069822134)NA;
