# Supplementary material for: Structural Phylogenetic Signal Fails at Deep Time: A Bayesian Treebank Analysis of the Transeurasian Languages
Source: Entropy (Basel). 2026 Jul 17;28(7):816. doi: 10.3390/e28070816 (PMC13407428; doi:10.3390/e28070816)
Supplement: Supplementary file 1 [file entropy-28-00816-s001.zip › trees/tree_strict.nwk]

(Uyghur:0.2692503249,Kyrgyz:0.340084147,((((((Ordos:1.047225505,Evenki:0.727225003)64:0.08598973378,Oroch:0.4191312603)96:0.100176804,(((Azerbaijani:0.3934926158,Monguor:0.4434013259)345:0.1441677106,(((Buriat:0.6299449085,Udihe:0.7041856546)456:0.2673686148,((((Mandarin:1.057908898,Vietnamese:4.180478172)640:1.323978323,Negidal:1.957583618)494:0.6491820673,Nanai:1.315561903)428:0.500429829,Even:0.8361396569)314:0.5908024919)293:0.1402988084,((Daur:0.641310587,Hindi:1.108665407)139:0.1695083177,(Yakut:0.4406280458,Manchu:0.4866750155)482:0.2337116952)386:0.5231103841)147:0.3393005155)104:0.2065227236,((Tatar:0.05988919495,Uzbek:0.09606399978)636:0.1197561954,(((Kazakh:0.1301804526,Xibe:0.03004153758)435:0.1219970949,(Japanese:1.145452365,Korean:0.2052255973)396:0.1456941674)252:0.03103127232,Turkish:0.1714633749)440:0.2904709454)398:0.5008196165)323:0.2414881032)202:0.03996794277,Kalmyk:0.6448606918)258:0.2166930388,Khalkha:0.3328633556)134:0.07629831433,Ulch:0.4944623006)178:0.01890973702)NA;
