# Supplementary material for: Structural Phylogenetic Signal Fails at Deep Time: A Bayesian Treebank Analysis of the Transeurasian Languages
Source: Entropy (Basel). 2026 Jul 17;28(7):816. doi: 10.3390/e28070816 (PMC13407428; doi:10.3390/e28070816)
Supplement: Supplementary file 1 [file entropy-28-00816-s001.zip › data/features_final_29.csv]

language	DDir_acl	DDir_advcl	DDir_advmod	DDir_amod	DDir_case	DDir_cc	DDir_ccomp	DDir_compound	DDir_conj	DDir_det	DDir_discourse	DDir_global	DDir_nmod	DDir_nsubj	DDir_nummod	DDir_obj	DDir_obl	DDir_parataxis	DDir_xcomp	H_dir	H_rel	MDD	VarDL	CCompRatio	AdvclRatio	AclRatio	CoordRatio	Transitivity	CaseRatio
Azerbaijani	0.0	0.05555555555555555	0.19047619047619047	0.0	1.0	0.0	0.5	0.041666666666666664	1.0	0.0	0.0	0.17142857142857143	0.0625	0.0	0.0	0.0	0.0	1.0	0.2222222222222222	0.6609623351442084	3.807822799870059	2.0	2.676190476190476	0.0190	0.0429	0.0095	0.0405	0.3101	0.0214
Kazakh	0.0	0.0	0.38461538461538464	0.041666666666666664	1.0	0.15384615384615385	0.0		1.0	0.0	1.0	0.3046875	0.0	0.08163265306122448	0.0	0.0	0.0	1.0	0.0	0.8869456102215852	4.099460658857802	3.1953125	16.323832194010418	0.0208	0.0677	0.0339	0.0443	0.1899	0.0339
Kyrgyz	0.002403846153846154	0.0044444444444444444	0.7108108108108108	0.002178649237472767	0.9782608695652174	0.07526881720430108	0.0	0.04891304347826087	1.0	0.2857142857142857		0.07818976139800606	0.0011431837667905116	0.0	0.0	0.0	0.0	0.0		0.3957683613391031	3.0176571136646064	2.0949927187184945	4.39559159566793	0.0092	0.0252	0.0466	0.0196	0.0786	0.0103
Tatar	0.0	0.023809523809523808	0.34523809523809523	0.0	1.0	0.017543859649122806	0.0	0.1875	1.0	0.0	0.0	0.21768707482993196	0.0024813895781637717	0.05555555555555555	0.0	0.0	0.02100840336134454	0.9459459459459459	0.0	0.7559216247098124	3.72397704191699	3.074829931972789	18.197348327085674	0.0040	0.0238	0.0074	0.0522	0.3448	0.0391
Turkish	0.007161458333333333	0.043029259896729774	0.3275163602368339	0.013414989792942549	0.9928122192273136	0.032377428307123035	0.022292993630573247	0.990316573556797	1.0	0.003121748178980229	0.33455882352941174	0.2886188528488538	0.02096069868995633	0.07056954844565463	0.011725293132328308	0.04571121269158376	0.0583176565439398	0.07086614173228346	0.0	0.8669304379933229	3.999420525831053	2.649481594216684	11.43458952484655	0.0149	0.0276	0.0365	0.0687	0.3399	0.0529
Uyghur	0.006097560975609756	0.02006335797254488	0.03169014084507042	0.007712082262210797	0.9720496894409938	0.0	0.024630541871921183	0.011077542799597181	1.0	0.004694835680751174	0.032	0.11175032360132317	0.004037685060565276	0.029637760702524697	0.010471204188481676	0.001702127659574468	0.005772005772005772	0.017316017316017316	0.011049723756906077	0.5051729930241815	3.9667534243543687	2.848554580756508	12.0734255678891	0.0146	0.0681	0.0236	0.0373	0.3001	0.0232
Uzbek	0.0	0.037383177570093455	0.029661016949152543	0.0029498525073746312	0.9906542056074766	0.027777777777777776	0.0	0.568659127625202	1.0	0.022222222222222223	0.14285714285714285	0.22781456953642384	0.006060606060606061	0.0074211502782931356	0.006329113924050633	0.0	0.0017123287671232876	0.9722222222222222	0.0	0.7741821103917124	3.9647193012024244	2.5880794701986756	7.366745318187456	0.0073	0.0236	0.0294	0.0453	0.2543	0.0472
Yakut			0.018691588785046728	0.18292682926829268	1.0	0.05555555555555555	1.0	0.6666666666666666	1.0	0.05128205128205128	0.8108108108108109	0.18478260869565216	0.058823529411764705	0.010362694300518135	0.11363636363636363	0.04225352112676056	0.019417475728155338	1.0	0.0	0.6904285855304169	3.6354913732520946	1.7766798418972332	1.4422229686450474	0.0020	0.0000	0.0000	0.0613	0.4880	0.0030
Buriat	0.05847953216374269	0.38620689655172413	0.0784	0.015781922525107604	0.9281045751633987	0.7162162162162162	0.3	0.0603448275862069	1.0	0.06756756756756757	0.6876574307304786	0.2520180599261185	0.020202020202020204	0.00554016620498615	0.06043956043956044	0.011467889908256881	0.3018867924528302	0.9233576642335767	0.14942528735632185	0.8144610338185656	3.932748100759324	2.4510877000957723	7.868622773674153	0.0027	0.0198	0.0234	0.0379	0.2911	0.0209
Daur	0.5714285714285714	0.14285714285714285	0.07547169811320754	0.0	1.0	0.6666666666666666	0.8	0.14285714285714285	1.0	0.11764705882352941	0.95	0.22857142857142856	0.15384615384615385	0.010309278350515464	0.03125	0.0	0.043478260869565216	1.0	0.058823529411764705	0.7755126581331477	3.870252623731415	2.085714285714286	2.386059654631094	0.0110	0.0154	0.0154	0.0440	0.2165	0.0044
Kalmyk	0.2857142857142857	0.0	0.15	0.16666666666666666	0.875	0.0	0.11538461538461539	0.4	1.0	0.0625	0.0	0.11144578313253012	0.2	0.012658227848101266	0.0	0.029411764705882353	0.022222222222222223	0.5	0.22727272727272727	0.5042615335102194	3.6421065491079045	1.858433734939759	1.573332486572793	0.0783	0.0843	0.0211	0.0151	0.1899	0.0241
Khalkha	0.16666666666666666	0.03125	0.0	0.0	1.0		0.09090909090909091	0.0		0.09523809523809523	0.9	0.07120743034055728	0.25	0.022988505747126436	0.0	0.0	0.0		0.0	0.3704134750094805	3.4252183934792235	2.003095975232198	2.498442427321261	0.0341	0.0991	0.0186	0.0000	0.4472	0.0124
Monguor	0.0	0.18181818181818182	0.2391304347826087	0.07142857142857142		0.6666666666666666	0.5	0.2916666666666667	1.0	0.0	0.7619047619047619	0.23370786516853934	0.1724137931034483	0.011363636363636364	0.03225806451612903	0.04	0.0	0.6	0.13333333333333333	0.7844191562269818	3.821907406476897	2.2179775280898877	3.2805756848882743	0.0135	0.0247	0.0067	0.0562	0.2336	0.0000
Ordos	0.0	0.0	0.0	0.0	0.5			0.0	1.0	0.0	1.0	0.03626943005181347	0.0	0.0	0.0	0.041666666666666664	0.0		0.0	0.22491805633286244	3.512447886110787	1.528497409326425	0.7465972240865529	0.0000	0.0155	0.1192	0.0207	0.2449	0.0104
Even	0.5	0.3125	0.20930232558139536	0.22727272727272727	0.5			0.0		0.1	0.42105263157894735	0.23660714285714285	0.0	0.02702702702702703	0.0	0.2608695652173913	0.2	1.0	0.0	0.7893524035873448	3.4386181132100933	2.5982142857142856	3.5707110969387728	0.0000	0.1429	0.0089	0.0000	0.3194	0.0089
Evenki	0.0	0.0	0.0	0.0					0.8181818181818182	0.0	0.0	0.09395973154362416	0.0	0.0	0.0	0.16666666666666666	0.14285714285714285			0.44955057072613047	3.206473010875589	2.302013422818792	2.2644925904238575	0.0000	0.1409	0.0067	0.0738	0.1739	0.0000
Manchu	0.0	0.10526315789473684	0.4090909090909091	0.0	1.0		1.0	0.2222222222222222	0.8333333333333334	0.0	0.75	0.26706231454005935	0.038461538461538464	0.0	0.0	0.08333333333333333	0.04081632653061224	1.0	0.0	0.837217585718695	3.7475010982530814	1.8516320474777448	1.461666475886904	0.0059	0.0564	0.0059	0.0356	0.2500	0.1335
Nanai	0.75	0.15217391304347827	0.30434782608695654	0.15384615384615385	1.0	0.4	0.8333333333333334		0.9354838709677419	0.09090909090909091	0.6612903225806451	0.3510028653295129	0.08333333333333333	0.036231884057971016	0.14285714285714285	0.1891891891891892	0.2962962962962963	0.8857142857142857	0.375	0.9349605116013796	3.8372610145916584	2.21919770773639	3.205534026814241	0.0516	0.0659	0.0115	0.0444	0.3109	0.0014
Negidal	1.0	0.15789473684210525	0.2	0.0	0.0	0.0	0.0		1.0	0.0	0.21428571428571427	0.21951219512195122	0.125	0.0967741935483871	0.0	0.0967741935483871	0.1724137931034483	1.0	0.5	0.7592757847892833	3.65798167675958	1.897560975609756	1.5943842950624585	0.0049	0.0927	0.0098	0.0585	0.3483	0.0146
Oroch		0.0	0.25	0.3333333333333333					1.0		0.16666666666666666	0.09032258064516129	0.16666666666666666	0.0		0.05263157894736842	0.0		0.0	0.4375456336804546	2.595659918222936	1.4516129032258065	0.47991675338189277	0.0000	0.0129	0.0000	0.0129	0.2468	0.0000
Udihe	0.0	0.3142857142857143	0.07692307692307693	0.3333333333333333	1.0	0.0	0.5	0.5	0.95	0.0	0.1	0.25225225225225223	0.25	0.034482758620689655	0.0	0.3	0.24175824175824176			0.8148283832923792	3.1802558249168054	2.201201201201201	2.0165751336922426	0.0060	0.1051	0.0030	0.0601	0.3247	0.0120
Ulch	0.0	0.0	0.25	0.0			0.0			0.0	0.0	0.030534351145038167	0.16666666666666666	0.0		0.0	0.0	1.0	0.0	0.19706456474306053	2.8303562895188006	1.8931297709923665	1.1336169220907875	0.0229	0.0687	0.0153	0.0000	0.3068	0.0000
Xibe	0.01639344262295082	0.0022304832713754648	0.052556818181818184	0.0054446460980036296	1.0	0.009433962264150943	0.015873015873015872	0.5573529411764706	1.0	0.03664921465968586	0.9420289855072463	0.2882797731568998	0.0035971223021582736	0.0010526315789473684	0.02654867256637168	0.0027247956403269754	0.003125	0.19491525423728814	0.015267175572519083	0.8664887362489144	3.9426425662872906	3.4741650913673596	38.672615481247384	0.0050	0.1059	0.0432	0.0399	0.3563	0.1456
Japanese	0.0014345144168698895	0.022756547874624302	0.0	0.008988764044943821	0.9999273678094132	0.001221001221001221	0.0	0.02767837581245892	1.0	0.0	0.3125	0.47541801696718994	0.0019598236158745713	0.0	0.0	0.0	7.653451706719731e-05			0.9982557310374106	3.465898948628921	2.8942166052392664	19.908230752309997	0.0023	0.0420	0.0419	0.0036	0.2481	0.2483
Korean	0.01123946300343428	0.014050493962678375	0.008503401360544218	0.0421455938697318	0.9926425505824648	0.242152466367713	0.02457757296466974	0.8571428571428571	1.0	0.03204272363150868	0.0	0.332158812055622	0.02982885085574572	0.014838943177705392	0.2072072072072072	0.03413793103448276	0.06428836863619472	1.0	0.0	0.9171168321942725	3.6462690286538018	3.1180079280186246	18.10316970560537	0.0102	0.0717	0.0504	0.0608	0.3155	0.0257
Mandarin	0.21165884194053208	0.007462686567164179	0.010671688637790333	0.00146484375	0.47095778684007494	0.010309278350515464	0.8534322820037106	0.0046536602827993555	1.0	0.0	0.9898477157360406	0.32580240449682396	0.00609142729406505	0.0010387451958034693	0.005125740829729297	0.9974180222050091	0.11557788944723618	1.0	0.8009355509355509	0.9105800999631735	4.145415081914535	3.596224327501556	24.156534096026917	0.0213	0.0397	0.0253	0.0319	0.4252	0.0896
Vietnamese	0.9979392065945389	0.4138225255972696	0.19942003122908766	0.9413854351687388	0.004450095359186269	0.012524084778420038	1.0	0.9908901613742842	1.0	0.3986747653230259	0.4172494172494173	0.5551883249275673	0.9902975420439845	0.002718622564567286	0.08660351826792964	0.9965612104539202	0.6718015665796344	0.8924528301886793	0.9928808732795443	0.9911938877334535	4.256658889350001	2.394076617662839	8.22895085623658	0.0120	0.0252	0.0417	0.0531	0.4014	0.0675
Hindi	0.37873523280055593	0.06484340538156154	0.13119072708113805	0.02681210415200563	0.9990086070929656	0.0014001244555071563	1.0	0.07604780005465703	1.0	0.0003848127244740893		0.38667843388960205	0.023301703374829518	0.014312932757098377	0.005384063173007897	0.21959562641255878	0.0024901829326692848		0.007220216606498195	0.9626225376166304	3.7058605921816863	3.304550706033376	20.31817954781168	0.0024	0.0146	0.0139	0.0239	0.4553	0.2136
