# Supplementary material for: Structural Phylogenetic Signal Fails at Deep Time: A Bayesian Treebank Analysis of the Transeurasian Languages
Source: Entropy (Basel). 2026 Jul 17;28(7):816. doi: 10.3390/e28070816 (PMC13407428; doi:10.3390/e28070816)
Supplement: Supplementary file 1 [file entropy-28-00816-s001.zip › data/signal_H1.csv]

feature	lambda	lambda_p	lambda_FDR	K	K_p	K_FDR
DDir_acl	1	0	0	1.199	0.012	0.0498
DDir_advcl	1	0	0	0.844	0.027	0.0871
DDir_advmod	0	1	1	0.22	0.7748	0.8107
DDir_amod	1	0	0	2.241	0.014	0.0508
DDir_case	1	0	0	1.827	0.009	0.0435
DDir_cc	1	0.0105	0.019	0.726	0.0671	0.1389
DDir_ccomp	0.893	0.002	0.0047	0.99	0.009	0.0435
DDir_compound	0.947	0.007	0.0136	0.481	0.1221	0.2083
DDir_conj	0.373	0.4891	0.6447	0.374	0.1181	0.2083
DDir_det	0.988	0	0	1.34	0.035	0.095
DDir_discourse	0	1	1	0.293	0.4905	0.5783
DDir_global	0.963	0	0	2.007	0.001	0.0145
DDir_nmod	1	0	0	2.335	0.036	0.095
DDir_nsubj	0.511	0.1811	0.2501	0.409	0.1311	0.2113
DDir_nummod	0	1	1	0.262	0.4805	0.5783
DDir_obj	1	0	0	6.055	0.001	0.0145
DDir_obl	1	0	0	2.088	0.007	0.0435
DDir_parataxis	0	1	1	0.297	0.5646	0.6297
DDir_xcomp	1	0	0	2.691	0.002	0.0194
H_dir	0.615	0.0034	0.0076	0.676	0.047	0.105
H_rel	0.614	9e-04	0.0023	0.705	0.042	0.1016
MDD	0.922	0.0042	0.0086	0.424	0.1712	0.2391
VarDL	0.751	0.0572	0.0829	0.359	0.1732	0.2391
CCompRatio	0	1	1	0.211	0.7828	0.8107
AdvclRatio	0.483	0.0255	0.0389	0.409	0.1842	0.2428
AclRatio	0.089	0.8505	1	0.249	0.4985	0.5783
CoordRatio	0	1	1	0.174	0.98	0.98
Transitivity	0.435	0.0245	0.0389	0.499	0.1191	0.2083
CaseRatio	1	0.0118	0.0202	0.395	0.1441	0.22
