# Supplementary material for: Structural Phylogenetic Signal Fails at Deep Time: A Bayesian Treebank Analysis of the Transeurasian Languages
Source: Entropy (Basel). 2026 Jul 17;28(7):816. doi: 10.3390/e28070816 (PMC13407428; doi:10.3390/e28070816)
Supplement: Supplementary file 1 [file entropy-28-00816-s001.zip › data/signal_H2.csv]

feature	lambda	lambda_p	lambda_FDR	K	K_p	K_FDR
DDir_acl	0.49	0.1415	0.4004	0.428	0.2202	0.4896
DDir_advcl	0	1	1	0.3	0.7618	0.9205
DDir_advmod	0	1	1	0.33	0.4915	0.7127
DDir_amod	0.132	0.8078	1	0.3	0.7407	0.9205
DDir_case	0.396	0.1988	0.4118	0.474	0.1211	0.3513
DDir_cc	0.719	0.1019	0.3693	0.589	0.0721	0.2613
DDir_ccomp	0.705	0.0197	0.1147	0.666	0.026	0.1451
DDir_compound	0	1	1	0.313	0.8158	0.9463
DDir_conj	1	0	1e-04	1.146	0.005	0.0726
DDir_det	0	1	1	0.286	0.9319	0.9652
DDir_discourse	0	1	1	0.392	0.3403	0.6169
DDir_global	0.734	0.0105	0.1017	0.589	0.029	0.1451
DDir_nmod	1	0.1697	0.4004	0.313	0.5986	0.8266
DDir_nsubj	0	1	1	0.337	0.4675	0.7127
DDir_nummod	0	1	1	0.263	0.993	0.993
DDir_obj	1	0	0	1.6	0.001	0.029
DDir_obl	0.266	0.4178	0.7127	0.333	0.4084	0.6967
DDir_parataxis	0	1	1	0.333	0.8609	0.958
DDir_xcomp	0.81	0.0198	0.1147	0.693	0.03	0.1451
H_dir	0.253	0.3905	0.7078	0.391	0.2513	0.4896
H_rel	0.279	0.1652	0.4004	0.395	0.2533	0.4896
MDD	0.585	0.0644	0.2666	0.669	0.01	0.0968
VarDL	0.404	0.2193	0.424	0.558	0.0531	0.2198
CCompRatio	0	1	1	0.313	0.6276	0.8273
AdvclRatio	0.329	0.0584	0.2666	0.426	0.1682	0.4064
AclRatio	0	1	1	0.337	0.4324	0.6967
CoordRatio	0	1	1	0.275	0.8919	0.958
Transitivity	0.348	0.1167	0.376	0.463	0.1101	0.3513
CaseRatio	0.371	0.1795	0.4004	0.442	0.1532	0.4038
