# Supplementary material for: Structural Phylogenetic Signal Fails at Deep Time: A Bayesian Treebank Analysis of the Transeurasian Languages
Source: Entropy (Basel). 2026 Jul 17;28(7):816. doi: 10.3390/e28070816 (PMC13407428; doi:10.3390/e28070816)
Supplement: Supplementary file 1 [file entropy-28-00816-s001.zip › data/signal_H3.csv]

feature	lambda	lambda_p	lambda_FDR	K	K_p	K_FDR
DDir_acl	0.253	0.3806	0.6493	0.315	0.5526	0.7935
DDir_advcl	0	1	1	0.287	0.7317	0.9099
DDir_advmod	0.192	0.596	0.9096	0.457	0.0861	0.2774
DDir_amod	1	0.3441	0.6237	0.278	0.7668	0.9099
DDir_case	0.248	0.3412	0.6237	0.379	0.2773	0.5361
DDir_cc	1	0.0023	0.0225	0.984	0.009	0.0523
DDir_ccomp	0.645	0.0191	0.1106	0.451	0.1381	0.3338
DDir_compound	0	1	1	0.242	0.9229	0.9559
DDir_conj	0.516	0.0773	0.249	0.488	0.1051	0.3048
DDir_det	0	1	1	0.251	0.96	0.96
DDir_discourse	0.277	0.9294	1	0.375	0.3053	0.5534
DDir_global	0.682	0.0019	0.0225	0.823	0.003	0.0435
DDir_nmod	1	0.1315	0.2933	0.272	0.8158	0.9099
DDir_nsubj	0	1	1	0.31	0.5145	0.7935
DDir_nummod	0	1	1	0.268	0.8498	0.9128
DDir_obj	1	0	0	1.398	0.001	0.029
DDir_obl	0.236	0.4368	0.7037	0.298	0.5746	0.7935
DDir_parataxis	0	1	1	0.341	0.6517	0.859
DDir_xcomp	1	0.0079	0.0574	0.66	0.034	0.1645
H_dir	0.323	0.1041	0.2517	0.518	0.047	0.1705
H_rel	0.321	0.1973	0.4088	0.41	0.1612	0.3595
MDD	0.553	0.0243	0.1176	0.762	0.005	0.0484
VarDL	0.581	0.0535	0.1938	0.758	0.007	0.0508
CCompRatio	0	1	1	0.306	0.5205	0.7935
AdvclRatio	0.368	0.1029	0.2517	0.35	0.3664	0.625
AclRatio	0	1	1	0.364	0.2012	0.4168
CoordRatio	0	1	1	0.276	0.7908	0.9099
Transitivity	0.368	0.088	0.2517	0.43	0.1271	0.3338
CaseRatio	1	0.0398	0.165	0.595	0.04	0.1659
