# Supplementary material for: Structural Phylogenetic Signal Fails at Deep Time: A Bayesian Treebank Analysis of the Transeurasian Languages
Source: Entropy (Basel). 2026 Jul 17;28(7):816. doi: 10.3390/e28070816 (PMC13407428; doi:10.3390/e28070816)
Supplement: Supplementary file 1 [file entropy-28-00816-s001.zip › data/signal_H4.csv]

feature	lambda	lambda_p	lambda_FDR	K	K_p	K_FDR
DDir_acl	0.781	0.0169	0.0327	0.492	0.1171	0.2592
DDir_advcl	0.764	0.4475	0.683	0.229	0.7467	0.8871
DDir_advmod	0	1	1	0.218	0.8398	0.9021
DDir_amod	1	0	1e-04	0.382	0.0731	0.2355
DDir_case	1	0.0022	0.0059	0.357	0.2352	0.4548
DDir_cc	0.604	0.1095	0.1868	0.604	0.1181	0.2592
DDir_ccomp	0.876	7e-04	0.0023	1.159	0.003	0.0871
DDir_compound	0	1	1	0.183	0.998	0.998
DDir_conj	0.217	0.5486	0.7954	0.282	0.3073	0.5032
DDir_det	1	9e-04	0.0025	0.266	0.4144	0.6325
DDir_discourse	0	1	1	0.331	0.4935	0.7156
DDir_global	0.782	1e-04	3e-04	0.994	0.008	0.1089
DDir_nmod	1	0	1e-04	0.371	0.0591	0.2355
DDir_nsubj	0	1	1	0.232	0.7297	0.8871
DDir_nummod	0	1	1	0.208	0.9479	0.9818
DDir_obj	1	0	0	1.076	0.0701	0.2355
DDir_obl	1	1e-04	5e-04	0.304	0.2593	0.4699
DDir_parataxis	0	1	1	0.336	0.5966	0.8239
DDir_xcomp	1	0	2e-04	0.412	0.1251	0.2592
H_dir	0.439	0.0126	0.0261	0.493	0.1091	0.2592
H_rel	0.419	0.197	0.3174	0.311	0.3123	0.5032
MDD	0.751	0.0028	0.0067	0.694	0.022	0.1277
VarDL	0.588	0.0185	0.0336	0.559	0.0581	0.2355
CCompRatio	0	1	1	0.235	0.6507	0.8577
AdvclRatio	0.54	0.011	0.0246	0.539	0.0911	0.2592
AclRatio	0	1	1	0.224	0.7648	0.8871
CoordRatio	0	1	1	0.213	0.8358	0.9021
Transitivity	0.798	3e-04	0.0012	0.958	0.015	0.1089
CaseRatio	1	0	1e-04	1.292	0.013	0.1089
