# Supplementary material for: Structural Phylogenetic Signal Fails at Deep Time: A Bayesian Treebank Analysis of the Transeurasian Languages
Source: Entropy (Basel). 2026 Jul 17;28(7):816. doi: 10.3390/e28070816 (PMC13407428; doi:10.3390/e28070816)
Supplement: Supplementary file 1 [file entropy-28-00816-s001.zip › scripts/NEXUS_script]

# make_nexus.py
# Discretize features (B=4) and write NEXUS files for MrBayes
import csv, os
import numpy as np

BASE = '/Users/wideliazju.edu.cn/Desktop/all-treebank-6-7'

# read feature matrix
rows = list(csv.reader(open(os.path.join(BASE,'features_final_29.csv'), encoding='utf-8')))
header = rows[0][1:]
langs = [r[0] for r in rows[1:]]
data = {r[0]: r[1:] for r in rows[1:]}

# read signal-test results (H1) to select strict / relaxed features
res = list(csv.reader(open(os.path.join(BASE,'signal_H1.csv'), encoding='utf-8')))
rh = res[0]
fi = rh.index('feature'); lf = rh.index('lambda_FDR'); kf = rh.index('K_FDR')
strict, relaxed = [], []
for r in res[1:]:
    if r[fi]=='': continue
    try:
        lfdr=float(r[lf]); kfdr=float(r[kf])
    except: continue
    if lfdr<0.05 and kfdr<0.05: strict.append(r[fi])
    if lfdr<0.1 or kfdr<0.1: relaxed.append(r[fi])

def make_nexus(feat_set, B, outname):
    idx = [header.index(f) for f in feat_set]
    M = {}
    for f, j in zip(feat_set, idx):
        col = []
        for lang in langs:
            v = data[lang][j].strip()
            col.append(float(v) if v else np.nan)
        col = np.array(col)
        col[np.isnan(col)] = np.nanmean(col)          # fill missing with column mean
        qs = np.quantile(col, np.linspace(0,1,B+1))    # equal-frequency binning
        qs[0]=-np.inf; qs[-1]=np.inf
        M[f] = np.digitize(col, qs[1:-1])               # states 0..B-1
    nchar = len(feat_set)
    with open(os.path.join(BASE, outname), 'w') as w:
        w.write("#NEXUS\n\nbegin data;\n")
        w.write(f"  dimensions ntax={len(langs)} nchar={nchar};\n")
        w.write(f"  format datatype=standard symbols=\"{''.join(str(i) for i in range(B))}\" missing=? gap=-;\n")
        w.write("  matrix\n")
        maxlen = max(len(l) for l in langs)
        for li, lang in enumerate(langs):
            seq = ''.join(str(M[f][li]) for f in feat_set)
            w.write(f"  {lang.ljust(maxlen)}  {seq}\n")
        w.write("  ;\nend;\n\n")
        w.write("begin mrbayes;\n")
        w.write("  outgroup Mandarin;\n")
        w.write("  lset coding=variable rates=gamma;\n")
        w.write("  mcmc ngen=2000000 nruns=4 nchains=4 samplefreq=500 ")
        w.write("printfreq=10000 diagnfreq=10000 burninfrac=0.25;\n")
        w.write("  sump; sumt;\nend;\n")
    print(f"wrote {outname}: {len(langs)} taxa x {nchar} chars (B={B})")

make_nexus(strict,  4, 'mb_strict_B4.nex')
make_nexus(relaxed, 4, 'mb_relaxed_B4.nex')
